# Supplementary material for: FGF-23 as a Biomarker for Carotid Plaque Vulnerability: A Systematic Review
Source: Med Sci (Basel). 2025 Mar 10;13(1):27. doi: 10.3390/medsci13010027 (PMC11943977; doi:10.3390/medsci13010027)
Supplement: Supplementary file 1 [file medsci-13-00027-s001.zip]

Archive with 1 entries (1 files):
- medsci-3501305-supplementary.pdf
